# Supplementary material for: A Small Change in Structure, a Big Change in Flexibility
Source: Molecules. 2023 Dec 8;28(24):8004. doi: 10.3390/molecules28248004 (PMC10745939; doi:10.3390/molecules28248004)
Supplement: Supplementary file 1 [file molecules-28-08004-s001.zip]

Archive with 1 entries (1 files):
- molecules-2723638-supplementary.pdf
